# Supplementary material for: The Biophysical Basis Underlying Gating Changes in the p.V1316A Mutant Nav1.7 Channel and the Molecular Pathogenesis of Inherited Erythromelalgia
Source: PLoS Biol. 2016 Sep 21;14(9):e1002561. doi: 10.1371/journal.pbio.1002561 (PMC5031448; doi:10.1371/journal.pbio.1002561)
Supplement: S1 Data — (XLS) [file pbio.1002561.s001.xls]

## Sheet: Fig1B data
Fig 1B data
	IEM	IEM	IEM
Pt. v.s. Cont	baseline	thermal stimulation	post stimulation
1	5.86	65.02	46.26
1	5.35	73.02	48.27
1	5.98	78.02	50.56
1	6.27	63.02	44.36
1	5.47	58.02	54.36
1	5.88	71.02	40.17
AVE	5.80167	68.02	47.33
SD	0.309484	6.68331	4.50867
	Normal	Normal	Normal
	baseline	thermal stimulation	post stimulation
2	11.24	101.42	86.76
2	10.24	98.42	84.89
2	9.35	104.42	88.8
2	14.14	111.42	82.45
2	11.39	91.42	90.89
2	12.23	121.4	80.06
2	13.21	81.42	92.8
2	10.23	131.45	78.08
2	12.56	71.42	94.09
2	13.76	107.42	76.4
2	11.19	95.45	95.09
2	10.91	113.45	75.89
2	12.1	89.68	87.65
2	13.09	119.5	83.9
2	10.99	83.6	89.08
2	12.87	116.43	81.56
2	8.76	86.8	91.5
2	9.76	126.78	79.69
2	10.21	76.69	93.61
2	12.37	134.87	77.04
2	8.95	68.42	96.01
2	9.08	101.42	75.86
2	10.56	122.47	97.01
2	12.45	80.8	73.98
AVE	11.3183	101.524	85.5454
SD	1.53214	18.9157	7.19148
	p<0.001	p=0.001	p<0.001

## Sheet: Fig1C data
Fig 1C data
	IEM	IEM	IEM
Pt. v.s. Cont	baseline_temp	heating_temp	cooling_temp
1	25.22	43.95	26.93
1	25.12	43.96	27.03
1	25.32	43.97	27.13
1	25.42	43.94	26.83
1	25.01	43.93	26.73
1	25.22	43.91	26.63
AVE	25.2183	43.9433	26.88
SD	0.131709	0.0197203	0.170783
	Normal	Normal	Normal
Pt. v.s. Cont	baseline_temp	heating_temp	cooling_temp
2	31.18	43.95	31.13
2	31.28	43.96	31.33
2	31.38	43.97	31.53
2	31.48	43.95	31.73
2	31.58	43.96	31.93
2	31.68	43.97	32.13
2	31.78	43.95	32.33
2	31.88	43.96	32.41
2	31.98	43.97	31.03
2	32.08	43.94	30.83
2	32.18	43.93	30.63
2	31.08	43.92	30.43
2	30.98	43.94	30.23
2	30.88	43.93	30.03
2	30.78	43.92	29.83
2	30.68	43.94	31.23
2	30.58	43.93	31.43
2	30.48	43.92	31.63
2	30.38	43.94	31.83
2	30.28	43.95	31.03
2	30.18	43.96	30.83
2	30.08	43.97	30.63
2	31.2	43.98	30.43
2	31.38	43.92	30.23
AVE	31.1433	43.9471	31.1167
SD	0.609581	0.0181382	0.716302
	p<0.001	p=0.733	p<0.001

## Sheet: Fig2B data
Fig 2B data
with 0.1mM beta4 peptide		n=15
sample	150608018	150608032	150608044	150608053	150608059	150716003	150716033	141124002	141124058	141125003	141214165	141105132	141110087	141124002	141127058
voltage(mV)	1/tau	1/tau	1/tau	1/tau	1/tau	1/tau	1/tau	1/tau	1/tau	1/tau	1/tau	1/tau	1/tau	1/tau	1/tau	AVE	SEM
40	2.35627	2.37639	2.34951	2.6115	2.32839	3.24803	3.28728	3.06508	3.00635	3.50463	3.13156	2.6115	2.44211	2.6115	3.09647	2.80177	0.100702
0	1.95527	1.85905	2.05815	2.04389	2.02032	1.68162	1.60354	1.3533	1.58849	1.97475	1.78339	1.6269	1.52018	1.84901	1.95752	1.79169	0.0543408
without beta4 peptide		n=15
sample	150529011	150529027	150529039	150530002	150530013	150530034	150530037	150530048	150530062	150530076	150530082	140528014	1406060216	140606080	150530076
voltage(mV)	1/tau	1/tau	1/tau	1/tau	1/tau	1/tau	1/tau	1/tau	1/tau	1/tau	1/tau	1/tau	1/tau	1/tau	1/tau	AVE	SEM
40	2.48994	2.28331	2.41162	2.1866	2.46379	2.55365	2.83963	2.86389	3.48648	3.44525	3.9917	2.09935	2.31164	2.85915	2.43476	2.71472	0.135557
0	1.5492	1.64663	1.7593	1.4769	1.4541	1.7394	1.70442	1.56563	1.63476	1.96931	2.3024	1.75252	1.76578	1.62481	1.63476	1.70533	0.0522907
	with 0.1mM Navb4 peptiede		without Navb4 peptide
Voltage(mV)	1/tau(ms-1)	SEM	1/tau(ms-1)	SEM
40	2.80177	0.100702	2.71472	0.135557	p>0.05	vs with Navb4 peptide,		no statistcally difference
0	1.79169	0.0543408	1.70533	0.0522907	p>0.05	vs with Navb4 peptide,		no statistcally difference

## Sheet: Fig2C data
Fig 2C data
with 0.1mM beta4 peptide		n=15
sample			150608018			150608032			150608044			150608053			150608059			150716003			150716033			150716021			141124002			141124058			141125003			141214165			141105132			141110017			141124042
voltgae(mV)	Ipeak	Isustain	ratio	Ipeak	Isustain	ratio	Ipeak	Isustain	ratio	Ipeak	Isustain	ratio	Ipeak	Isustain	ratio	Ipeak	Isustain	ratio	Ipeak	Isustain	ratio	Ipeak	Isustain	ratio	Ipeak	Isustain	ratio	Ipeak	Isustain	ratio	Ipeak	Isustain	ratio	Ipeak	Isustain	ratio	Ipeak	Isustain	ratio	Ipeak	Isustain	ratio	Ipeak	Isustain	ratio	AVE	SEM
0	-7000	-22.1095	0.0031585	-6755	-13.4325	0.00198853	-4360	-13.7291	0.00314888	-6960	-17.1585	0.0024653	-6910	-16.7872	0.00242941	-1745	-6.77069	0.00388005	-2915	-2.30493	0.000790713	-6000	-12.2376	0.00203959	-2345.87	-1.86805	0.000796317	-6047.02	-14.0197	0.00231845	-3229.24	-8.74107	0.00270685	-9135.56	-45.5656	0.00498772	-1551.59	-4.90893	0.0031638	-1711.43	-8.64269	0.00504999	-2346.61	-6.70091	0.00285557	0.00278531	0.000306784
40	-3690	-2.83976	0.000769582	-3630	-14.056	0.00387217	-2210	-0.193492	8.75528e-05	-3820	-9.69646	0.00253834	-3880	-3.75887	0.00096878	-1365	-8.31072	0.00608844	-2985	-2.27413	0.000761852	-4340	-12.3941	0.00285579	-1639.83	-1.82639	0.00111377	-3453.92	-7.91624	0.00229196	-1995.27	-8.27282	0.00414621	-8209.56	-30.5623	0.00372277	-1124.41	-4.69126	0.00417218	-1909.85	-8.48533	0.00444293	-1641.39	-6.67386	0.00406598	0.00279322	0.000437019
without 0.1mM beta4 peptide		n=15
sample			150529011			150529027			150530002			150530013			150530025			150530034			150530037			150530048			150530062			150530076			150530082			150529039			140528014			140606032			140606080
voltgae	Ipeak	Isustain	ratio	Ipeak	Isustain	ratio	Ipeak	Isustain	ratio	Ipeak	Isustain	ratio	Ipeak	Isustain	ratio	Ipeak	Isustain	ratio	Ipeak	Isustain	ratio	Ipeak	Isustain	ratio	Ipeak	Isustain	ratio	Ipeak	Isustain	ratio	Ipeak	Isustain	ratio	Ipeak	Isustain	ratio	Ipeak	Isustain	ratio	Ipeak	Isustain	ratio	Ipeak	Isustain	ratio	AVE	SEM
0	-5835	-19.4428	0.0033321	-2257.5	-4.00633	0.00177468	-2297.5	-6.66857	0.00290253	-1570	-5.69362	0.00362651	-1715	-8.02581	0.00467977	-2600	-6.66667	0.0025641	-1460	-0.301556	0.000206546	-6225	-7.02324	0.00112823	-2212.5	-8.3249	0.00376267	-2345	-2.43465	0.00103823	-3995	-9.62207	0.00240853	-15900	-7.26594	0.000456977	-1777.5	-5.06795	0.00285117	-2565	-8.0567	0.00314101	-1290	-6.5	0.00503876	0.00259412	0.000360905
40	-4335	-8.90052	0.00205318	-2157.5	-0.808017	0.000374515	-2222.5	-8.4077	0.00378299	-1425	-8.30935	0.00583112	-1467.5	-7.55008	0.00514486	-2307.5	-3.8782	0.0016807	-1242.5	-0.204279	0.00016441	-4625	-4.4992	0.0009728	-2047.5	-5.13424	0.00250757	-2000	-1.66526	0.000832631	-3240	-4.71882	0.00145643	-9640	-12.759	0.00132354	-1266.73	-5.059	0.00399375	-1262.5	-3.53458	0.00279967	-1207.5	-5.5	0.00455487	0.0024982	0.000445772
	with 0.1mM Navb4 peptiede		without Navb4 peptide
Voltage(mV)	ratio(sustain/peak)	SEM	ratio(sustain/peak)	SEM
0	0.00278531	0.000306784	0.00259412	0.000360905	p>0.05	vs with Navb4 peptide, no statistcally difference
40	0.00279322	0.000437019	0.0024982	0.000445772	p>0.05	vs with Navb4 peptide, no statistcally difference

## Sheet: Fig2D data
Fig 2D data
with 0.1mM beta4 peptide		n=15
SAMPLE			150608018			150608032			150608044			150608053			150608059			150716003			150716033			150716021			141124002			141124058			141125003			141214165			141105132			141110017			141124042
voltage(mV)	A value	C value	C/A	A value	C value	C/A	A value	C value	C/A	A value	C value	C/A	A value	C value	C/A	A value	C value	C/A	A value	C value	C/A	A value	C value	C/A	A value	C value	C/A	A value	C value	C/A	A value	C value	C/A	A value	C value	C/A	A value	C value	C/A	A value	C value	C/A	A value	C value	C/A	AVE	SEM
0	-6694.69	-66.1345	0.00987865	-6496.09	-29.9985	0.00461793	-4186.1	-28.3139	0.00676379	-6484.69	-39.1711	0.00604055	-6934.62	-44.34	0.00639401	-1867.26	-8.06408	0.00431866	-3259.8	-3.73168	0.00114476	-6072.01	-49.5396	0.00815867	-2345.87	-1.86805	0.000796317	-6147.3	-24.0197	0.00390736	-3229.24	-16.7937	0.00520051	-9123.56	-45.5656	0.00499428	-1524.59	-9.90893	0.00649941	-1711.43	-18.6427	0.0108931	-2346.61	-19.0091	0.00810069	0.00584724	0.000699578
40	-3408.81	-33.4571	0.00981489	-3070.27	-26.4363	0.00861042	-2018.54	-20.3236	0.0100685	-4082.28	-28.787	0.0070517	-3876.22	-22.9791	0.00592822	-1450.21	-10.7023	0.00737979	-2731.21	-4.87347	0.00178436	-4455.03	-23.7397	0.00532874	-1639.83	-1.82639	0.00111377	-3245.71	-27.9162	0.00860095	-1995.27	-15.7043	0.00787078	-8109.56	-30.5623	0.00376868	-1204.41	-8.69126	0.00721618	-1909.85	-12.4853	0.00653733	-1641.39	-18.7386	0.0114163	0.0068327	0.000727184
without 0.1mM beta4 peptide		n=15
SAMPLE			150529011			150529027			150530002			150530013			150530025			150530034			150530037			150530048			150530062			150530076			150530082			150529039			140528014			140606032			140606080
voltage(mV)	A value	C value	C/A	A value	C value	C/A	A value	C value	C/A	A value	C value	C/A	A value	C value	C/A	A value	C value	C/A	A value	C value	C/A	A value	C value	C/A	A value	C value	C/A	A value	C value	C/A	A value	C value	C/A	A value	C value	C/A	A value	C value	C/A	A value	C value	C/A	A value	C value	C/A	AVE	SEM
0	-6007.25	-52.3923	0.00872152	-2461.37	-19.896	0.00808331	-2397.61	-21.5226	0.00897669	-1689.17	-1.60974	0.000952974	-1693.5	-18.4173	0.0108753	-3259.8	-13.7317	0.00421243	-1551.36	-7.69573	0.00496063	-6209.68	-20.9507	0.00337387	-2343.36	-26.7482	0.0114145	-2425.72	-19.0407	0.0078495	-4163.4	-35.5474	0.00853807	-15620.2	-25.126	0.00160856	-1777.5	-5.06795	0.00285117	-2565	-18.6705	0.00727895	-1290	-16.5	0.0127907	0.00683254	0.000911048
40	-4294.02	-44.9915	0.0104777	-2083.58	-13.359	0.00641158	-1958.16	-19.1464	0.00977773	-1358.23	-0.0169083	1.24487e-05	-1330.68	-26.2625	0.0197361	-2731.21	-0.873465	0.000319809	-1089.42	-12.0894	0.0110971	-4611.87	-19.7439	0.0042811	-1856.52	-20.2425	0.0109034	-2064.03	-29.7274	0.0144026	-3377.62	-28.4511	0.00842342	-11799.1	-54.0146	0.00457786	-1286.73	-3.59	0.00279002	-1232.5	-13.5853	0.0110226	-1187.5	-15.5	0.0130526	0.00848574	0.00135868
	with 0.1mM Navb4 peptiede		without Navb4 peptide
Voltage(mV)	C/A	SEM	C/A	SEM
0	0.00584724	0.000699578	0.00683254	0.000911048	p>0.05	vs with Navb4 peptide, no statistcally difference
40	0.0068327	0.000727184	0.00848574	0.00135868	p>0.05	vs with Navb4 peptide, no statistcally difference

## Sheet: Fig3B data
Fig 3B data
WT Nav1.7 channel
without beta4 peptide
Inactivation curve
SAMPLE			150529011		150529027		150529039		150530002		150530013		150530025		150530034		150530037		150530048		150530062		150530076		150530082		160R07060		160R07051		160R07001
sweep	voltage	I	Imax	I	I/Imax	I	I/Imax	I	I/Imax	I	I/Imax	I	I/Imax	I	I/Imax	I	I/Imax	I	I/Imax	I	I/Imax	I	I/Imax	I	I/Imax	I	I/Imax	I	I/Imax	I	I/Imax	AVE	SEM
1	-140	-6040	0.986122	-2602.5	0.996172	-12220	0.900516	-2646.29	0.961084	-1865.67	1	-1942.28	1	-3023.83	0.993908	-1804.89	1	-6380.96	1	-2570.53	1	-2610.49	0.967404	-4258.66	0.971132	-15929.2	1	-3243.36	1	-6915	1	0.985089	0.00673853
2	-135	-6040	0.986122	-2597.5	0.994258	-13100	0.965365	-2655.4	0.964393	-1807.38	0.968754	-1938.86	0.99824	-2988.59	0.982327	-1751.65	0.970503	-6361.35	0.996927	-2472.1	0.961708	-2698.45	1	-4308.64	0.98253	-15804.6	0.992177	-3144.5	0.969517	-6965	0.986706	0.981302	0.00337216
3	-130	-6125	1	-2612.5	1	-13340	0.983051	-2654.06	0.963905	-1746.78	0.936274	-1933.48	0.995469	-3042.36	1	-1719.95	0.952936	-6311.03	0.989041	-2441.87	0.94995	-2601.36	0.964019	-4375.08	0.99768	-15772	0.99013	-3221.16	0.993155	-6995	0.981075	0.979779	0.00524123
4	-125	-5980	0.976327	-2587.5	0.990431	-13460	0.991894	-2753.44	1	-1785.57	0.957067	-1865.57	0.960505	-2964.17	0.974299	-1789.49	0.991465	-6307.72	0.988523	-2550.92	0.992373	-2653.06	0.983177	-4385.25	1	-15754.9	0.989053	-3241.57	0.999446	-6740	0.973123	0.984512	0.00338067
5	-120	-5980	0.976327	-2495	0.955024	-13570	1	-2651.09	0.962826	-1849.19	0.991166	-1888.47	0.972293	-2967.06	0.97525	-1663.2	0.921496	-6300.67	0.987418	-2472.68	0.961936	-2629.4	0.974412	-4251.25	0.969443	-15793.1	0.991451	-3231.36	0.996301	-6615	0.961959	0.973153	0.00494631
6	-115	-5890	0.961633	-2452.5	0.938756	-13480	0.993368	-2626.6	0.953932	-1791.51	0.960251	-1916.75	0.986852	-2901.29	0.953631	-1635.06	0.905906	-6219.78	0.97474	-2508.97	0.976052	-2596.99	0.962398	-4201.03	0.957991	-15805.3	0.992221	-3195.5	0.985243	-6360	0.946413	0.963293	0.00576354
7	-110	-5740	0.937143	-2422.5	0.927273	-13490	0.994105	-2527.82	0.918057	-1712.48	0.917888	-1888.48	0.9723	-3029.72	0.995845	-1540.49	0.853507	-6362.49	0.997106	-2417.92	0.940632	-2526.72	0.936358	-4108.11	0.936802	-15747.4	0.988583	-3159.23	0.974059	-6185	0.92501	0.947645	0.00985775
8	-105	-5460	0.891429	-2342.5	0.896651	-13420	0.988946	-2519.7	0.91511	-1684.77	0.903037	-1881.38	0.968642	-2874.94	0.944969	-1523.4	0.844042	-6243.25	0.978419	-2433.76	0.946795	-2456.46	0.910322	-3926.52	0.895391	-15715.9	0.98661	-3048.64	0.939962	-5745	0.895998	0.927088	0.0104719
9	-100	-5215	0.851429	-2240	0.857416	-13160	0.969786	-2466.17	0.895667	-1686.63	0.904033	-1868.19	0.96185	-2739.7	0.900518	-1444.77	0.800474	-6184.46	0.969206	-2393.08	0.93097	-2388.85	0.885266	-3812.34	0.869356	-15376	0.965267	-2990.76	0.922116	-5240	0.857492	0.902723	0.0126769
10	-95	-4940	0.806531	-2037.5	0.779904	-12890	0.949889	-2384.93	0.866162	-1627.64	0.872417	-1772.81	0.912744	-2685.68	0.882762	-1379.58	0.764358	-6135.12	0.961473	-2445.78	0.95147	-2206.03	0.817516	-3644.84	0.83116	-15151.4	0.951167	-2904.95	0.895659	-4760	0.807786	0.870067	0.016611
11	-90	-4305	0.702857	-1842.5	0.705263	-12390	0.913043	-2219.6	0.806118	-1561.18	0.836791	-1767.4	0.90996	-2520.37	0.828427	-1252.27	0.693819	-6018.24	0.943156	-2357.37	0.917076	-2035.33	0.754259	-3340.77	0.761819	-14762.6	0.926759	-2733.62	0.842834	-4005	0.745882	0.819204	0.0220912
12	-85	-3810	0.622041	-1597.5	0.611483	-11540	0.850405	-1966.6	0.714233	-1433.57	0.768396	-1685.22	0.867648	-2351.19	0.772817	-1146.21	0.635055	-5909.48	0.926111	-2233.3	0.868811	-1761	0.652595	-3034.97	0.692086	-14374.6	0.902402	-2501.04	0.771125	-3375	0.672132	0.755156	0.0268447
13	-80	-3145	0.513469	-1405	0.537799	-10350	0.762712	-1750.56	0.635773	-1275.72	0.683784	-1580.75	0.813861	-2168.58	0.712795	-996.377	0.552043	-5592.48	0.876433	-2113.61	0.822248	-1448.81	0.536904	-2724.52	0.621291	-13841.4	0.868931	-2327.97	0.717764	-2710	0.588779	0.682972	0.0312826
14	-75	-2475	0.404082	-1117.5	0.427751	-8810	0.649226	-1336.55	0.485409	-1104.97	0.592266	-1418.84	0.730503	-1921.67	0.631637	-826.089	0.457695	-5277.93	0.827138	-1906.88	0.741826	-1133.25	0.419964	-2283.7	0.520769	-12998.4	0.81601	-2065.59	0.636866	-2180	0.5	0.58941	0.0358196
15	-70	-1820	0.297143	-822.5	0.314833	-7090	0.522476	-930.02	0.337766	-855.253	0.458416	-1187.16	0.611219	-1540.39	0.506315	-631.74	0.350016	-4719.25	0.739583	-1566.88	0.609555	-896.385	0.332185	-1844.56	0.420629	-11940.3	0.749586	-1789.02	0.551594	-1635	0.411221	0.480836	0.0371238
16	-65	-1280	0.20898	-575	0.220096	-5430	0.400147	-685.133	0.248828	-593.001	0.317849	-963.55	0.496091	-1233.12	0.405317	-485.178	0.268813	-3890.13	0.609647	-1192.09	0.463751	-581.078	0.215337	-1286.05	0.293266	-10301.2	0.646683	-1423.78	0.438981	-1110	0.327868	0.370777	0.0348458
17	-60	-835	0.136327	-350	0.133971	-3920	0.288873	-393.135	0.14278	-452.839	0.242722	-768.379	0.395606	-886.618	0.291424	-348.473	0.193071	-2854.16	0.447293	-808.436	0.314502	-376.241	0.139428	-858.625	0.195798	-7999.8	0.502208	-1053.22	0.324731	-745	0.254118	0.266857	0.0289674
18	-55	-505	0.082449	-182.5	0.0698565	-2710	0.199705	-261.926	0.0951268	-283.443	0.151925	-570.647	0.293802	-566.288	0.186134	-260.452	0.144304	-2034.72	0.318873	-531.909	0.206926	-235.213	0.0871659	-521.109	0.118832	-5772.16	0.362362	-724.339	0.22333	-435	0.192214	0.1822	0.0222981
19	-50	-280	0.0457143	-115	0.0440191	-1780	0.131172	-151.773	0.055121	-170.377	0.0913221	-410.605	0.211403	-336.11	0.110477	-166.363	0.0921735	-1344.9	0.210768	-346.897	0.134952	-115.044	0.0426333	-278.187	0.0634371	-3760.74	0.23609	-483.115	0.148955	-270	0.142508	0.117383	0.0160602
20	-45	-200	0.0326531	-85	0.0325359	-1140	0.0840088	-79.2213	0.0287717	-99.0912	0.0531129	-257.808	0.132735	-202.037	0.0664079	-112.514	0.0623382	-708.53	0.111038	-190.741	0.0742031	-80.8521	0.0299624	-136.906	0.0312197	-2212.13	0.138872	-247.233	0.0762274	-135	0.104002	0.0705392	0.00936411
21	-40	-95	0.0155102	-77.5	0.0296651	-750	0.055269	-63.5246	0.023071	-52.7866	0.0282936	-146.835	0.075599	-119.549	0.039295	-62.7603	0.0347723	-367.157	0.0575394	-130.484	0.0507614	-45.7268	0.0169456	-70.2656	0.0160232	-1363.19	0.0855778	-147.886	0.0455964	-80	0.0749897	0.0432606	0.00572004
22	-35	-60	0.00979592	-57.5	0.0220096	-650	0.0478998	-41.4447	0.0150519	-42.6433	0.0228568	-106.756	0.0549644	-67.5127	0.0221909	-43.6233	0.0241695	-174.145	0.0272913	-84.2399	0.0327715	-40.0627	0.0148465	-56.0781	0.0127879	-705.068	0.0442625	-74.0269	0.0228241	-80	0.0535868	0.0284873	0.00371361
23	-30	-45	0.00734694	-52.5	0.0200957	-580	0.0427413	-23.8012	0.00864417	-35.4864	0.0190207	-95.2693	0.0490502	-39.0482	0.0128348	-33.6164	0.0186252	-105.488	0.0165317	-38.2161	0.014867	-43.3208	0.0160539	-54.9375	0.0125278	-410.136	0.0257473	-62.6167	0.0193061	-60	0.0380413	0.021429	0.0030858
24	-25	-35	0.00571429	-45	0.0172249	-470	0.0346352	-18.3504	0.00666453	-25.3582	0.013592	-39.8458	0.0205149	-25.0254	0.00822565	-31.7466	0.0175892	-78.8072	0.0123504	-27.8266	0.0108253	-27.3246	0.010126	-57.6875	0.0131549	-200.575	0.0125917	-33.2476	0.010251	-75	0.0268775	0.0146892	0.00194454
25	-20	-40	0.00653061	-47.5	0.0181818	-430	0.0316875	-19.6107	0.00712223	-15.5091	0.00831285	-38.4254	0.0197836	-23.0964	0.00759162	-19.0685	0.0105649	-81.0542	0.0127025	-18.8568	0.00733576	-24.5426	0.00909507	-43.2812	0.00986973	-149.536	0.00938749	-50.6388	0.0156131	-80	0.0189254	0.012847	0.0017224
26	-15	-35	0.00571429	-40	0.015311	-340	0.0250553	-18.4734	0.00670919	-18.4766	0.00990347	-27.2882	0.0140496	-24.0863	0.00791698	-19.1096	0.0105877	-63.3916	0.00993449	-13.7437	0.00534665	-29.317	0.0108644	-30.9375	0.0070549	-97.2832	0.00610721	-33.1448	0.0102193	-75	0.0132939	0.0105379	0.0012613
27	-10	-25	0.00408163	-35	0.0133971	-280	0.0206338	-16.2602	0.00590542	-20.6523	0.0110697	-21.151	0.0108898	-16.2563	0.00534333	-27.2671	0.0151074	-66.7169	0.0104556	-11.0992	0.00431789	-28.4712	0.0105509	-10.0313	0.0022875	-112.339	0.00705236	-33.9181	0.0104577	-65	0.00932224	0.00939149	0.00119666
28	-5	-35	0.00571429	-25	0.00956938	-190	0.0140015	-11.1578	0.0040523	-15.0528	0.0080683	-24.1575	0.0124377	-10.6282	0.0034934	-13.0479	0.00722922	-40.6807	0.00637533	-32.7198	0.0127288	-20.1128	0.00745345	-15.3437	0.00349895	-129.659	0.00813968	-39.5411	0.0121914	-50	0.00652927	0.00809886	0.000856489
29	0	-35	0.00571429	-17.5	0.00669857	-150	0.0110538	-14.4775	0.00525795	-15.5166	0.0083169	-16.7495	0.00862363	-15.5457	0.00510975	-9.34247	0.0051762	-22.8855	0.00358654	-13.4862	0.00524646	-11.9298	0.00442099	-10.8125	0.00246565	-117.534	0.0073785	-30.4351	0.00938382	-50	0.00456923	0.00620015	0.000583316
30	5	-30	0.00489796	-17.5	0.00669856	-70	0.00515844	-12.8689	0.00467373	-7.5	0.00402	-14.2219	0.00732227	-14.3718	0.00472391	-12.9726	0.00718747	-25.9398	0.00406518	-11.5013	0.00447428	-15.9273	0.00590239	-14.1562	0.00322815	-105.154	0.00660133	-25.4826	0.00785684	-60	0.00319569	0.00533375	0.000375093
31	10	-30	0.00489796	-15	0.00574163	-40	0.00294768	-9.87705	0.00358716	-12.4472	0.00667171	-14.0239	0.00722034	-13.7056	0.00450492	-9.99315	0.00553671	-22.012	0.00344965	-11.4887	0.00446939	-12.0238	0.00445582	-16.7344	0.00381606	-112.306	0.00705029	-33.0399	0.0101869	-40	0.00223411	0.00511802	0.000507536
32	15	-30	0.00489796	-17.5	0.00669856	-30	0.00221076	-9.69262	0.00352018	-10.0113	0.00536606	-21.8785	0.0112643	-24.9619	0.00820479	-12.4862	0.00691801	-16.9458	0.00265568	-24.6608	0.00959368	-26.0526	0.00965466	-16.7656	0.00382319	-142.52	0.00894704	-32.2172	0.00993326	-45	0.00156142	0.00634997	0.000789493
33	20	-40	0.00653061	-20	0.0076555	-30	0.00221076	-16.0041	0.0058124	-11.9042	0.00638066	-29.8918	0.01539	-34.8033	0.0114396	-21.4521	0.0118855	-17.0723	0.00267551	-31.6771	0.0123232	-11.1466	0.00413074	-18.5156	0.00422225	-120.991	0.0075955	-33.5661	0.0103492	-45	0.00109105	0.00731283	0.00104851
34	25	-35	0.00571429	-22.5	0.00861244	-30	0.00221076	-14.918	0.00541796	-12.764	0.00684148	-51.5953	0.0265643	-31.9036	0.0104864	-13.9726	0.00774152	-22.6024	0.00354217	-16.6583	0.0064805	-15.6892	0.00581416	-30.5781	0.00697295	-112.803	0.00708151	-42.5791	0.0131281	-55	0.000762275	0.00782472	0.00149827
35	30	-35	0.00571429	-17.5	0.00669856	-40	0.00294768	-21.8852	0.00794832	-21.0747	0.011296	-36.9659	0.0190322	-81.453	0.026773	-20.3425	0.0112708	-17.4458	0.00273404	-41.6834	0.0162159	-58.2519	0.0215871	-42.7656	0.00975215	-153.609	0.00964319	-36.8968	0.0113761	-85	0.000532517	0.0109015	0.00183138
36	35	-30	0.00489796	-20	0.0076555	-40	0.00294768	-17.2131	0.00625147	-15.9125	0.00852911	-37.1846	0.0191448	-46.3515	0.0152354	-12.0888	0.00669781	-34.0301	0.00533307	-39.9309	0.0155341	-34.3672	0.0127359	-59.1875	0.013497	-95.2569	0.00598	-32.7176	0.0100875	-45	0.000371985	0.00899329	0.00130844
37	40	-35	0.00571429	-25	0.00956938	-30	0.00221076	-16.6189	0.00603566	-18.6576	0.0100005	-57.6588	0.0296861	-40.3807	0.0132728	-17.8973	0.00991599	-25.6807	0.00402459	-43.6935	0.0169979	-55.8647	0.0207025	-63.7187	0.0145302	-109.252	0.00685858	-55.1859	0.017015	-50	0.000259834	0.0111196	0.00194147
		Vh(mV)	-79.7964		-79.5149		-68.6749		-76.1144		-72.4728		-64.804		-70.3862		-78.821		-61.671		-66.5395		-78.5009		-75.4596		-60.5022		-69.0484		-74.6256
		k	-11.0155		-11.412		-9.7644		-9.9877		-10.8967		-10.9249		-11.1152		-14.0561		-8.5947		-9.1142		-10.6278		-11.4945		-9.3382		-11.4759		-13.6197
DATA RESULTS																								AVE	SEM
	AVE	SEM	n																				Vh	-72.7296	1.72949
Vh(mV)	-71.7955	1.61148	15	p<0.05	vs with Navbeta4 peptide																		k	-10.7503	0.382494
k	-10.8958	0.374188	15	p>0.05	vs with Navbeta4 peptide			; no statistically difference
Single Boltzmann function fit to mean values
Vh(mV)	-71.7
K	-11.6
WT Nav1.7 channel without Navbeta4 peptide
Inactivation curve
Equation: Sigmoidal, Sigmoid, 2 Parameter
f= 1/(1+exp(-(x-Vh)/k))
R	Rsqr	Adj Rsqr	Standard Error of Estimate
0.9996	0.9991	0.999		0.0129
	Coefficient	Std. Error	t	P	VIF
k	-11.6284	0.2539	-45.7994	<0.0001	1.4335
Vh(mV)	-71.685	0.3036	-236.087	<0.0001	1.5907

## Sheet: Fig4B data(1)
Fig 4B data
p.V1316A mutant channel
with 0.1mM Navbeta4 peptide
Activation curve
SAMPLE				141218163			141218135			141218046			141218040			141218010			141201070			141127010			141127002			141119058			141119002			141115111			141115005
sweeps	voltage	G	Gmax	G/Gmax	G	Gmax	G/Gmax	G	Gmax	G/Gmax	G	Gmax	G/Gmax	G	Gmax	G/Gmax	G	Gmax	G/Gmax	G	Gmax	G/Gmax	G	Gmax	G/Gmax	G	Gmax	G/Gmax	G	Gmax	G/Gmax	G	Gmax	G/Gmax	G	Gmax	G/Gmax	AVE	SEM
1	-140	-34.8027	-7351.8	0.0047339	-32.5061	-3635.24	0.00894195	-28.5691	-11648.4	0.00245261	-120.513	-18318.2	0.00657885	-50.4344	-8681.21	0.00580961	-25.2748	-5799.18	0.00435835	-107.798	-8503.72	0.0126765	-17.4013	-3751.25	0.00463881	-14.7193	-6666.56	0.00220793	-56.8045	-9726.02	0.00584046	-21.5764	-1901.57	0.0113466	-27.4538	-20033.3	0.00137041	0.005913	0.00097422
2	-135	-27.2523	-7183.74	0.00379361	-12.1216	-3555.1	0.00340965	-43.528	-11385.4	0.00382312	-104.435	-17898	0.005835	-55.0948	-8482.88	0.00649482	-18.9761	-5669.77	0.00334689	-90.7887	-8504.16	0.0106758	-13.6262	-3665.05	0.00371786	-20.9216	-6566.01	0.00318635	-48.0263	-9510.46	0.00504984	-25.1597	-1883.36	0.013359	-30.9957	-19639.4	0.00157824	0.00535585	0.000943714
3	-130	-32.4097	-7015.68	0.00461962	-26.1147	-3474.96	0.00751511	-77.4424	-11122.5	0.0069627	-138.158	-17477.9	0.00790472	-50.5924	-8284.56	0.00610683	-27.9987	-5540.36	0.00505359	-84.4643	-8503.84	0.00993249	-16.2049	-3578.85	0.00452795	-15.3867	-6465.46	0.00237982	-27.4185	-9294.9	0.00294985	-20.4618	-1865.15	0.0109706	-36.3442	-19245.6	0.00188845	0.00590098	0.000795812
4	-125	-29.1814	-6847.62	0.00426153	-18.7185	-3394.83	0.00551382	-26.2829	-10859.5	0.00242027	-121.102	-17057.7	0.00709953	-56.6943	-8086.23	0.00701122	-22.3404	-5410.95	0.00412875	-73.2738	-8503.99	0.0086164	-14.5907	-3492.65	0.00417754	-18.7076	-6364.9	0.00293918	-24.5802	-9079.34	0.00270727	-17.5972	-1846.94	0.00952779	-44.0541	-18851.7	0.00233687	0.00506168	0.000684563
5	-120	-24.5592	-6679.56	0.00367677	-26.7453	-3314.69	0.00806873	-42.9112	-10596.5	0.00404956	-130.75	-16637.5	0.00785876	-44.3365	-7887.9	0.00562082	-21.3697	-5281.54	0.00404611	-75.0149	-8503.79	0.00882134	-12.2796	-3406.45	0.00360481	-18.7076	-6264.35	0.00298636	-30.9774	-8863.77	0.00349484	-20.6007	-1828.73	0.0112651	-42.5889	-18457.9	0.00230736	0.00548338	0.000782207
6	-115	-30.3568	-6511.5	0.00466204	-26.2164	-3234.55	0.00810512	-39.8437	-10333.5	0.00385577	-115.651	-16217.3	0.00713129	-64.7156	-7689.58	0.00841602	-25.4255	-5152.13	0.00493496	-54.9107	-8503.79	0.00645721	-15.1784	-3320.25	0.00457147	-34.4174	-6163.8	0.00558379	-31.6541	-8648.21	0.00366019	-23.2153	-1810.52	0.0128225	-36.8848	-18064	0.00204189	0.00602019	0.000786943
7	-110	-28.3228	-6343.44	0.0044649	-22.6932	-3154.42	0.00719412	-35.5839	-10070.6	0.00353346	-131.785	-15797.2	0.00834235	-56.6272	-7491.25	0.00755911	-23.934	-5022.72	0.00476514	-216.741	-8503.86	0.0254874	-14.1614	-3234.05	0.00437885	-27.7913	-6063.25	0.00458357	-20.1378	-8432.65	0.00238808	-19.5069	-1792.31	0.0108837	-37.2546	-17670.2	0.00210834	0.00714075	0.00174827
8	-105	-22.9681	-6175.38	0.0037193	-20.8035	-3074.28	0.00676695	-31.2335	-9807.57	0.00318464	-129.763	-15377	0.00843875	-44.2891	-7292.92	0.00607289	-37.0878	-4893.3	0.00757929	-71.9792	-8503.89	0.00846426	-11.484	-3147.85	0.00364822	-43.1197	-5962.69	0.00723158	-21.7794	-8217.09	0.00265051	-17.9861	-1774.09	0.0101382	-51.5363	-17276.3	0.00298306	0.00590647	0.000710164
9	-100	-24.4584	-6007.32	0.00407144	-16.8063	-2994.14	0.00561308	-47.2122	-9544.59	0.00494648	-113.124	-14956.8	0.0075634	-57.0656	-7094.59	0.00804353	-14.1046	-4763.89	0.00296073	-112.976	-8503.99	0.0132851	-12.2292	-3061.65	0.00399432	-67.108	-5862.14	0.0114477	-30.589	-8001.52	0.00382289	-13.6146	-1755.88	0.00775369	-41.5647	-16882.4	0.00246201	0.00633036	0.000937757
10	-95	-23.495	-5839.26	0.00402362	-16.5622	-2914	0.00568367	-40.699	-9281.61	0.00438491	-140.323	-14536.6	0.00965305	-49.06	-6896.27	0.007114	-18.094	-4634.48	0.0039042	-95.6399	-8503.98	0.0112465	-11.7475	-2975.45	0.00394814	-83.5064	-5761.59	0.0144936	-26.1216	-7785.96	0.00335495	-18.1667	-1737.67	0.0104546	-29.303	-16488.6	0.00177717	0.00666987	0.00108256
11	-90	-23.1591	-5671.2	0.00408364	-15.6977	-2833.87	0.00553933	-41.0115	-9018.63	0.00454742	-133.742	-14116.5	0.00947417	-53.4439	-6697.94	0.00797916	-25.9353	-4505.07	0.00575691	-154.36	-8503.99	0.0181515	-11.5796	-2889.25	0.00400781	-107.267	-5661.04	0.0189483	-25.3947	-7570.4	0.00335448	-14.7431	-1719.46	0.00857422	-56.2304	-16094.7	0.00349371	0.00782588	0.00149357
12	-85	-21.4694	-5503.14	0.00390129	-7.16233	-2753.73	0.00260095	-40.0164	-8755.65	0.00457035	-135.09	-13696.3	0.00986327	-55.7346	-6499.61	0.00857506	-21.8994	-4375.66	0.00500481	-202.56	-8504.22	0.0238187	-10.7347	-2803.05	0.00382964	-116.245	-5560.48	0.0209055	-29.0977	-7354.84	0.00395627	-16.5417	-1701.25	0.00972323	-53.357	-15700.9	0.00339834	0.00834562	0.00194316
13	-80	-24.217	-5335.08	0.00453921	-14.9858	-2673.59	0.0056051	-56.949	-8492.68	0.00670566	-145.375	-13276.1	0.0109501	-50.1343	-6301.29	0.0079562	-23.1605	-4246.25	0.00545433	-183.11	-8503.99	0.0215323	-12.1085	-2716.85	0.00445682	-135.323	-5459.93	0.0247847	-26.5915	-7139.27	0.00372467	-13.4826	-1683.04	0.00801087	-55.9886	-15307	0.0036577	0.00894814	0.00193348
14	-75	-26.3434	-5167.02	0.00509838	-37.6078	-2593.46	0.014501	-54.6382	-8229.7	0.00663915	-111.339	-12855.9	0.00866051	-57.5434	-6102.96	0.00942877	-20.5386	-4116.84	0.00498891	-161.384	-8503.28	0.018979	-13.1717	-2630.65	0.00500701	-167.336	-5359.38	0.031223	-27.1053	-6923.71	0.00391485	-17.8576	-1664.83	0.0107264	-41.6358	-14913.2	0.00279188	0.0101632	0.00224842
15	-70	-32.395	-4998.96	0.00648036	-22.2701	-2513.32	0.00886085	-102.656	-7966.72	0.0128856	-125.831	-12435.8	0.0101185	-59.1667	-5904.63	0.0100204	-19.8803	-3987.43	0.00498575	-155.61	-8503.73	0.018299	-16.1975	-2544.45	0.00636582	-185.016	-5258.83	0.035182	-44.5551	-6708.15	0.00664194	-20.8507	-1646.62	0.0126627	-54.4097	-14519.3	0.00374739	0.0113542	0.00235531
16	-65	-69.1268	-4830.9	0.0143093	-18.5964	-2433.18	0.00764284	-179.836	-7703.74	0.0233439	-161.975	-12015.6	0.0134804	-77.3736	-5706.31	0.0135593	-25.6981	-3858.02	0.00666096	-130.015	-8503.83	0.015289	-34.5634	-2458.25	0.0140602	-254.497	-5158.27	0.0493376	-29.4549	-6492.59	0.00453669	-17.2882	-1628.41	0.0106166	-53.1863	-14125.5	0.00376528	0.0147168	0.00336665
17	-60	-162.336	-4662.84	0.0348149	-27.3129	-2353.05	0.0116075	-409.367	-7440.76	0.0550168	-193.352	-11595.4	0.0166749	-99.6208	-5507.98	0.0180866	-25.5541	-3728.61	0.00685351	-224.777	-8503.51	0.0264334	-81.1681	-2372.05	0.0342186	-228.766	-5057.72	0.045231	-70.4135	-6277.02	0.0112177	-6.53125	-1610.2	0.00405617	-52.7027	-13731.6	0.00383805	0.0223374	0.00464787
18	-55	-326.098	-4494.78	0.0725504	-69.6155	-2272.91	0.0306284	-979.12	-7177.78	0.13641	-358.452	-11175.2	0.0320756	-192.073	-5309.65	0.0361744	-65.8289	-3599.2	0.0182899	-251.071	-8502.01	0.0295308	-163.049	-2285.85	0.0713297	-334.158	-4957.17	0.067409	-99.317	-6061.46	0.016385	-10.6493	-1591.99	0.00668931	-45.4907	-13337.8	0.00341067	0.0434069	0.0104417
19	-50	-697.559	-4326.72	0.161221	-47.559	-2192.77	0.021689	-1959	-6914.8	0.283306	-751.671	-10755.1	0.06989	-383.396	-5111.32	0.0750092	-124.249	-3469.79	0.0358087	-336.577	-8502.72	0.0395847	-348.779	-2199.65	0.158561	-301.144	-4856.62	0.062007	-202.575	-5845.9	0.0346525	-5.74653	-1573.78	0.00365142	-53.2859	-12943.9	0.00411667	0.0791248	0.0228482
20	-45	-1259.34	-4158.66	0.302823	-81.6233	-2112.63	0.0386358	-3437.52	-6651.82	0.516778	-2017.24	-10334.9	0.195187	-910.012	-4913	0.185225	-239.337	-3340.38	0.0716497	-936.354	-8501.38	0.110141	-629.669	-2113.45	0.297934	-279.619	-4756.06	0.058792	-493.44	-5630.34	0.0876395	-23.0972	-1555.57	0.0148481	-97.7667	-12550.1	0.00779013	0.157287	0.0419357
21	-40	-1907.14	-3990.6	0.477909	-201.005	-2032.5	0.0988955	-4389.48	-6388.84	0.687055	-3419.47	-9914.72	0.344888	-1852.41	-4714.67	0.392904	-447.702	-3210.97	0.139429	-2215.27	-8496.62	0.260724	-953.572	-2027.25	0.470377	-387.251	-4655.51	0.0831812	-1022.02	-5414.77	0.188747	-36.6979	-1537.36	0.0238708	-156.23	-12156.2	0.0128519	0.265069	0.0584732
22	-35	-2400.21	-3822.54	0.627909	-343.224	-1952.36	0.1758	-5100.23	-6125.86	0.832574	-5235.35	-9494.54	0.551406	-2630.75	-4516.34	0.582496	-745.988	-3081.56	0.242082	-4220.06	-8490.54	0.497031	-1200.1	-1941.05	0.618276	-669.38	-4554.96	0.146956	-1952.67	-5199.21	0.37557	-78.5555	-1519.15	0.0517103	-408.094	-11762.4	0.0346949	0.394709	0.072005
23	-30	-2737.33	-3654.48	0.749036	-566.664	-1872.22	0.302669	-5354.99	-5862.88	0.913372	-6233.98	-9074.37	0.686988	-3145.68	-4318.02	0.728502	-1098.18	-2952.15	0.371995	-6222.59	-8480.52	0.733751	-1368.67	-1854.85	0.737886	-1325.33	-4454.41	0.297532	-2609.76	-4983.65	0.523663	-158.108	-1500.94	0.105339	-1304.47	-11368.5	0.114744	0.522123	0.0757594
24	-25	-2839.23	-3486.42	0.814367	-725.952	-1792.09	0.405088	-5478.13	-5599.9	0.978255	-6677.28	-8654.19	0.771566	-3408.73	-4119.69	0.827424	-1419.42	-2822.74	0.502854	-7893.29	-8472.43	0.931644	-1419.61	-1768.65	0.802653	-2035.02	-4353.85	0.467407	-3263.61	-4768.09	0.684469	-248.792	-1482.73	0.167793	-6102.56	-10974.7	0.556059	0.659132	0.0666751
25	-20	-2886.09	-3318.36	0.869735	-950.142	-1711.95	0.555006	-5376.27	-5336.92	1.00737	-6869.57	-8234.02	0.834292	-3501.45	-3921.36	0.892917	-1675.07	-2693.33	0.621932	-8433.62	-8460.58	0.996813	-1443.05	-1682.45	0.857706	-2780.34	-4253.3	0.653691	-3627.92	-4552.52	0.796903	-390.948	-1464.52	0.266947	-8499.87	-10580.8	0.803329	0.763054	0.057775
26	-15	-2962.74	-3150.3	0.940464	-1111.45	-1631.81	0.681114	-5161.18	-5073.94	1.01719	-6857	-7813.84	0.877545	-3546.34	-3723.04	0.952541	-1811.74	-2563.92	0.706628	-8402.56	-8450.62	0.994313	-1481.37	-1596.25	0.928032	-3313.07	-4152.75	0.797801	-3754.72	-4336.96	0.86575	-658.274	-1446.31	0.455142	-9124.18	-10187	0.895672	0.842683	0.0443889
27	-10	-2844.29	-2982.24	0.953743	-1178.19	-1551.68	0.759301	-4981.66	-4810.96	1.03548	-6608.96	-7393.67	0.893868	-3416.14	-3524.71	0.969198	-1957.52	-2434.51	0.804073	-8433.27	-8444.44	0.998677	-1422.14	-1510.05	0.941786	-3586.98	-4052.2	0.885193	-3900.96	-4121.4	0.946513	-907.858	-1428.1	0.635712	-9332.52	-9793.11	0.952968	0.898043	0.0313516
28	-5	-2814.75	-2814.18	1.0002	-1217.35	-1471.54	0.82726	-4738.36	-4547.98	1.04186	-6351.9	-6973.49	0.910863	-3304.74	-3326.38	0.993495	-2088.08	-2305.09	0.905852	-8409.3	-8439.07	0.996472	-1407.37	-1423.85	0.988428	-3809.23	-3951.64	0.96396	-3781.79	-3905.84	0.968239	-1146.48	-1409.88	0.813172	-9170.2	-9399.26	0.97563	0.948786	0.0195294
29	0	-2696.68	-2646.12	1.01911	-1207.94	-1391.4	0.868143	-4441.83	-4285	1.0366	-6118.13	-6553.32	0.933592	-3150.52	-3128.05	1.00718	-2008.11	-2175.68	0.922979	-8457.5	-8435.84	1.00257	-1348.34	-1337.65	1.00799	-3854.03	-3851.09	1.00076	-3597.86	-3690.27	0.974956	-1325.41	-1391.67	0.952388	-8949.54	-9005.41	0.993797	0.976672	0.0134262
30	5	-2474.55	-2478.06	0.998584	-1243.79	-1311.26	0.948545	-4271.83	-4022.02	1.06211	-5851.39	-6133.14	0.95406	-2946.07	-2929.73	1.00558	-1955.83	-2046.27	0.955799	-8298.2	-8429.49	0.984424	-1237.28	-1251.45	0.988673	-3840.83	-3750.54	1.02407	-3528.39	-3474.71	1.01545	-1350.53	-1373.46	0.983301	-8571.05	-8611.55	0.995297	0.992991	0.00893769
31	10	-2323.53	-2310	1.00586	-1170.38	-1231.13	0.950659	-3901.13	-3759.04	1.0378	-5425.88	-5712.97	0.949747	-2733.34	-2731.4	1.00071	-1930.29	-1916.86	1.007	-8204.06	-8429.33	0.973276	-1161.77	-1165.25	0.997011	-3701.46	-3649.99	1.0141	-3253.68	-3259.15	0.998323	-1410.52	-1355.25	1.04078	-8227.67	-8217.7	1.00121	0.998041	0.00791266
32	15	-2186.12	-2141.94	1.02063	-1093.76	-1150.99	0.950275	-3589.28	-3496.06	1.02666	-5167.22	-5292.8	0.976274	-2526.02	-2533.07	0.997215	-1754.82	-1787.45	0.981746	-8400.13	-8429.36	0.996533	-1093.06	-1079.05	1.01299	-3523.3	-3549.43	0.992639	-3063.87	-3043.59	1.00666	-1337.17	-1337.04	1.0001	-7920.74	-7823.85	1.01238	0.997842	0.00582725
33	20	-1984.05	-1973.88	1.00515	-1043.03	-1070.85	0.974016	-3259.64	-3233.09	1.00821	-4861.43	-4872.62	0.997704	-2335.02	-2334.75	1.00012	-1642.62	-1658.04	0.990698	-8385.89	-8427.48	0.995065	-992.026	-992.85	0.99917	-3433.37	-3448.88	0.995504	-2899.05	-2828.02	1.02511	-1296.22	-1318.83	0.982851	-7493.16	-7430	1.0085	0.998509	0.00360997
34	25	-1795.38	-1805.82	0.994218	-1006	-990.716	1.01542	-2956.68	-2970.11	0.995479	-4505.69	-4452.45	1.01196	-2153.91	-2136.42	1.00819	-1536.16	-1528.63	1.00493	-8430.13	-8424.21	1.0007	-897.689	-906.65	0.990116	-3305.26	-3348.33	0.987137	-2616.53	-2612.46	1.00156	-1343.81	-1300.62	1.03321	-6992.7	-7036.15	0.993826	1.00306	0.00355562
35	30	-1629.56	-1637.76	0.994995	-944.945	-910.579	1.03774	-2682.63	-2707.13	0.990952	-3995.94	-4032.27	0.990988	-1917.12	-1938.09	0.989179	-1406.69	-1399.22	1.00534	-8397.16	-8422.45	0.996997	-814.781	-820.45	0.99309	-3248.51	-3247.78	1.00022	-2419.29	-2396.9	1.00934	-1251.53	-1282.41	0.975918	-6682.6	-6642.29	1.00607	0.999236	0.00417657
36	35	-1476.73	-1469.7	1.00479	-827.174	-830.442	0.996065	-2427.21	-2444.15	0.993071	-3569.79	-3612.1	0.988287	-1728.16	-1739.77	0.993326	-1293.98	-1269.81	1.01904	-8424.08	-8425.74	0.999803	-738.366	-734.25	1.00561	-3158.8	-3147.22	1.00368	-2135.26	-2181.34	0.978878	-1225.24	-1264.2	0.969178	-6231.71	-6248.44	0.997322	0.995753	0.00359626
37	40	-1303.08	-1301.64	1.0011	-731.755	-750.305	0.975277	-2209.47	-2181.17	1.01298	-3228.51	-3191.92	1.01146	-1556.26	-1541.44	1.00961	-1116.66	-1140.4	0.979179	-8464.27	-8427.38	1.00438	-651.538	-648.05	1.00538	-3167.6	-3046.67	1.03969	-2038.3	-1965.77	1.03689	-1249.07	-1245.99	1.00247	-5800.81	-5854.59	0.990814	1.00577	0.00534491
	Vh (mV)			-38.2848			-21.2314			-44.7802			-34.7171			-36.3745			-24.3053			-35.1092			-37.9056			-24.2263			-30.333			-14.0487			-24.4433	-30.4799	2.44935
	k			7.758			9.4124			10.7247			8.0157			6.4907			9.1126			4.5412			8.022			8.6753			7.0889			6.0654			10.6489	8.04632	0.50674
p.V1316Aactivation curve
Data result: Activation curve
	AVE	SEM	n
Vh(mV)	-30.4799	2.44935	12	p<0.05	vs WT channel with 0.1mM Navbeta4 peptide
k	8.04632	0.50674	12	p>0.05	vs WT channel with 0.1mM Navbeta4 peptide					no statistcally difference
Single Boltzmann function fit
Vh(mV)	-30.69
K	8.7
p.V1316A mutant channel Aactivation curve
Equation: Sigmoidal, Sigmoid, 2 Parameter
f= 1/(1+exp(-(x-Vh)/k))
R	Rsqr	Adj Rsqr	Standard Error of Estimate
0.9995	0.9991	0.999		0.0139
	Coefficient	Std. Error	t	P	VIF
k	8.6991	0.2202	39.514	<0.0001	1.2422
Vh(mV)	-30.6993	0.2572	-119.349	<0.0001	1.3147

## Sheet: Fig4B data(2)
Fig 4B data
p.V1316A mutant channel
with 0.1mM Navbeta4 peptide
Inactivation curve
SAMPLE			141218163		141218135		141218046		141218040		141218010		141201070		141127010		141127002		141119058		141119002		141115111		141115005
sweeps	voltage	I	I/Imax	I	I/Imax	I	I/Imax	I	I/Imax	I	I/Imax	I	I/Imax	I	I/Imax	I	I/Imax	I	I/Imax	I	I/Imax	I	I/Imax	I	I/Imax	AVE	SEM
1	-140	-2428.09	1	-1160	0.963141	-4127.44	0.985869	-5585	1	-2742.5	0.990109	-1877.31	1	-4906.75	0.999558	-1435.05	0.990505	-1126.89	0.982735	-1355.48	0.995849	-3098.68	0.921894	-5321.85	0.985988	0.984637	0.00619505
2	-135	-2410.2	0.992631	-1190.11	0.98814	-4149.23	0.991074	-5709.89	1.02236	-2714.24	0.979907	-1854.31	0.987744	-4908.91	1	-1414.04	0.975999	-1100.49	0.95972	-1361.13	1	-3361.21	1	-5352.94	0.991747	0.990777	0.00422826
3	-130	-2425.78	0.999049	-1204.4	1	-4186.6	1	-5626.96	1.00751	-2769.9	1	-1886.2	1.00473	-4872.56	0.992595	-1441.17	0.994728	-1145.82	0.999249	-1326.69	0.974698	-3318.56	0.98731	-5397.48	1	0.996656	0.00240078
4	-125	-2348.91	0.967389	-1191.05	0.988916	-4079.27	0.974364	-5557.89	0.995146	-2750.34	0.992938	-1857.49	0.98944	-4862.98	0.990642	-1418.04	0.978762	-1114.84	0.972229	-1302.24	0.956731	-3298.55	0.981358	-5306.56	0.983155	0.980922	0.00319982
5	-120	-2389.07	0.98393	-1105.75	0.918092	-4016.87	0.959458	-5568.68	0.997079	-2715.24	0.980266	-1884.71	1.00394	-4803.23	0.978472	-1448.81	1	-1125.36	0.981403	-1288.44	0.946597	-3330.68	0.990916	-5228.52	0.968696	0.975737	0.00681288
6	-115	-2355	0.969896	-1147.01	0.952351	-3975.09	0.949479	-5432.86	0.972759	-2708.82	0.977949	-1872.64	0.997512	-4801.79	0.978178	-1368.11	0.944301	-1151.4	1.00411	-1272.83	0.935128	-3067.43	0.912598	-5059.86	0.937448	0.960976	0.00747448
7	-110	-2265.58	0.933068	-1117.24	0.927639	-3857.93	0.921495	-5384.29	0.964062	-2672.09	0.964688	-1819.04	0.968957	-4762.78	0.970231	-1370.94	0.946253	-1146.68	1	-1227.42	0.901761	-2865.22	0.852436	-4932.91	0.913928	0.93871	0.0108374
8	-105	-2088.3	0.860056	-1036.63	0.860701	-3671.38	0.876937	-5259.24	0.941672	-2622.02	0.946611	-1686.64	0.898432	-4668.68	0.951061	-1335.89	0.92206	-1166.27	1.01708	-1223.71	0.899038	-2656.63	0.790379	-4624	0.856695	0.901727	0.0162962
9	-100	-2007.17	0.826643	-1034.37	0.858829	-3401.61	0.812499	-4981.07	0.891866	-2505.62	0.90459	-1660.27	0.884389	-4527.51	0.922305	-1275.59	0.88044	-1124.29	0.980469	-1141.16	0.83839	-2457.5	0.731134	-4158.59	0.770469	0.858502	0.0187905
10	-95	-1713.3	0.705613	-1062.36	0.88207	-3140.74	0.750189	-4839.79	0.866569	-2459.38	0.887893	-1564.97	0.833621	-4361.1	0.888405	-1209.57	0.834871	-1090.38	0.950895	-1054.57	0.774771	-2228.61	0.663038	-3469.68	0.642833	0.806731	0.0272293
11	-90	-1498.13	0.616997	-974.526	0.80914	-2708.74	0.647002	-4314.4	0.772498	-2372.14	0.8564	-1436.61	0.765245	-4141.66	0.843701	-1145.73	0.790806	-1075.58	0.937994	-979.439	0.719576	-1971.94	0.586674	-2672.73	0.495182	0.736768	0.0353626
12	-85	-1217.93	0.501598	-912.298	0.757473	-2326.6	0.555726	-3966.31	0.710173	-2171.75	0.784053	-1274.4	0.678842	-3865.98	0.787542	-1032.94	0.712957	-1050.59	0.916195	-882.9	0.648651	-1652.27	0.491569	-1848.36	0.342449	0.657269	0.0439129
13	-80	-951.355	0.391811	-830.969	0.689946	-1867.87	0.446155	-3412.03	0.610927	-1994.14	0.719931	-1140.05	0.607278	-3431.5	0.699034	-940.851	0.649396	-955.823	0.833554	-712.105	0.523171	-1244.3	0.370194	-1202.99	0.22288	0.56369	0.0487029
14	-75	-713.133	0.293701	-738.817	0.613434	-1410.77	0.336972	-2873.72	0.514542	-1699.28	0.613479	-944.69	0.503214	-2966.98	0.604407	-774.395	0.534504	-880.718	0.768057	-579.789	0.42596	-935.471	0.278314	-707.95	0.131163	0.468146	0.0498289
15	-70	-521.39	0.214732	-609.055	0.505693	-984.042	0.235046	-2258.81	0.404443	-1440.71	0.52013	-725.63	0.386526	-2304.73	0.4695	-654.218	0.451556	-768.574	0.670258	-445.767	0.327497	-598.909	0.178183	-482.05	0.0893102	0.371073	0.046309
16	-65	-347.753	0.143221	-529.286	0.439462	-623.706	0.148977	-1681.2	0.301021	-1134.11	0.409439	-547.073	0.291413	-1605.6	0.327079	-436.579	0.301337	-609.351	0.531403	-306.783	0.225388	-488.49	0.145331	-288.731	0.0534936	0.276464	0.0387996
17	-60	-235.204	0.0968676	-411.265	0.34147	-381.021	0.0910096	-1110.68	0.198869	-839.622	0.303124	-413.851	0.220449	-1122.96	0.228759	-318.667	0.219951	-433.406	0.377965	-195.028	0.143283	-269.485	0.080175	-137.775	0.0255259	0.193954	0.0305115
18	-55	-116.872	0.0481333	-344.545	0.286073	-225.175	0.0537846	-773.604	0.138515	-530.27	0.19144	-246.469	0.131288	-664.241	0.135313	-218.475	0.150796	-328.208	0.286223	-92.2611	0.0677826	-238.997	0.0711043	-81.1367	0.0150323	0.13129	0.0244555
19	-50	-63.4279	0.0261225	-217.214	0.180351	-135.874	0.0324545	-435.406	0.0779599	-312.619	0.112863	-166.116	0.0884863	-352.623	0.0718332	-139.33	0.0961684	-206.44	0.180032	-32.1	0.0235833	-80.733	0.024019	-60.0488	0.0111253	0.0770832	0.0161767
20	-45	-26.9824	0.0111126	-145.479	0.12079	-71.1608	0.0169973	-275.146	0.0492652	-142.265	0.0513611	-100.174	0.0533601	-195.187	0.0397618	-80.5162	0.055574	-92.0293	0.0802569	-13.8722	0.0101917	-58.9703	0.0175444	-54.0167	0.0100078	0.0430186	0.00925348
21	-40	-16.7015	0.00687846	-87.4914	0.0726433	-33.2867	0.00795077	-171.088	0.0306334	-81.9569	0.0295884	-73.774	0.0392977	-89.645	0.0182617	-64.4106	0.0444576	-63.0335	0.0549702	-31.1611	0.0228935	-32.9145	0.00979244	-46.8759	0.00868477	0.0288377	0.00576962
22	-35	-9.32819	0.00384178	-58.1741	0.0483015	-17.5804	0.00419921	-135.925	0.0243376	-37.7042	0.0136121	-30.1683	0.0160699	-47.574	0.00969134	-28.2974	0.0195315	-22.7615	0.0198498	-29.2778	0.0215099	-23.377	0.00695492	-25.8438	0.00478812	0.0160573	0.00344664
23	-30	-9.39427	0.00386899	-14.9	0.0123713	-21.5944	0.00515798	-119.286	0.0213582	-40.131	0.0144882	-19.0839	0.0101655	-71.716	0.0146093	-27.0878	0.0186966	-12.6778	0.0110561	-22.4389	0.0164854	-31.527	0.00937967	-26.2692	0.00486693	0.0118754	0.00153754
24	-25	-12.1916	0.00502107	-5.80345	0.00481855	-29.1049	0.00695192	-66.5422	0.0119145	-29.5994	0.0106861	-14.3616	0.00765011	-24.3392	0.00495817	-14.7804	0.0102018	-7.11995	0.00620916	-32.5222	0.0238935	-32.9494	0.00980283	-18.0962	0.00335272	0.00878836	0.00151395
25	-20	-8.35628	0.0034415	-1.23276	0.00102355	-9.86015	0.00235517	-41.1688	0.00737132	-14.7149	0.00531245	-10.6677	0.00568245	-44.0237	0.00896811	-19.9884	0.0137965	-4.93724	0.00430567	-22.1944	0.0163059	-23.5864	0.00701723	-46.8898	0.00868735	0.00702226	0.00124008
26	-15	-8.54901	0.00352087	-5.07241	0.00421158	-16.4895	0.00393864	-86.9156	0.0155623	-37.9045	0.0136844	-24.4845	0.0130423	-34.7732	0.00708368	-15.5316	0.0107202	-7.13389	0.00622132	-12.8444	0.00943658	-30.1571	0.00897208	-13.9819	0.00259044	0.00824871	0.00120407
27	-10	-7.9543	0.00327594	-8.40517	0.00697874	-16.4895	0.00393864	-102.175	0.0182946	-24.3991	0.00880865	-8.78472	0.00467941	-24.9507	0.00508273	-26.2404	0.0181117	-19.9895	0.0174325	-10	0.00734682	-52.4258	0.0155973	-14.8814	0.00275711	0.00935867	0.00170929
28	-5	-7.10352	0.00292556	-7.97758	0.00662372	-14.6713	0.00350435	-86.2987	0.0154519	-26.8567	0.00969591	-14.3777	0.00765864	-38.0473	0.00775066	-13.5786	0.00937223	-14.4561	0.0126068	-3.9	0.00286526	-41.0384	0.0122094	-25.3626	0.00469897	0.00794695	0.0011319
29	0	-6.75661	0.00278268	-3.33793	0.00277146	-22.4475	0.00536176	-91.2987	0.0163471	-27.3806	0.00988504	-10.8387	0.00577351	-66.1538	0.0134763	-20.1156	0.0138842	-14.2538	0.0124305	-20.0667	0.0147426	-52.26	0.015548	-21.9665	0.00406977	0.00975607	0.00145493
30	5	-12.7285	0.00524219	-16.7569	0.0139131	-20.1818	0.00482057	-91.9156	0.0164576	-26.2712	0.00948453	-15.1496	0.00806982	-58.9744	0.0120137	-15.5316	0.0107202	-24.6513	0.0214979	-11.8778	0.00872639	-31.5271	0.00937967	-35.5718	0.00659045	0.0105763	0.00133565
31	10	-10.0385	0.00413433	-16.2328	0.0134779	-20.3357	0.00485732	-54.2208	0.00970829	-24.1294	0.0087113	-21.4209	0.0114104	-53.7475	0.010949	-24.2758	0.0167557	-15.802	0.0137806	-12.8056	0.00940801	-31.6056	0.00940303	-16.3529	0.00302972	0.00963546	0.00113411
32	15	-18.9097	0.00778787	-15.8931	0.0131959	-31.8461	0.00760668	-44.3669	0.00794394	-16.5023	0.00595773	-26.9097	0.0143342	-35.2663	0.00718413	-18.0008	0.0124245	-25.4149	0.0221638	-18.8833	0.0138732	-20.2705	0.00603071	-39.3305	0.00728683	0.0104825	0.00133666
33	20	-29.0418	0.0119608	-19.7621	0.0164083	-35.4545	0.00846857	-104.529	0.0187161	-31.718	0.011451	-48.9797	0.0260903	-55.0099	0.0112061	-36.6448	0.0252931	-16.9142	0.0147506	-36.3389	0.0266975	-37.2775	0.0110905	-31.2831	0.00579587	0.0156607	0.00196369
34	25	-27.8387	0.0114652	-22.3017	0.0185169	-46.2657	0.0110509	-113.166	0.0202624	-24.7149	0.00892269	-24.0171	0.0127933	-65.6805	0.0133798	-21.6718	0.0149584	-27.242	0.0237572	-31.1111	0.0228568	-63.726	0.0189592	-36.7155	0.00680233	0.0153104	0.00152005
35	30	-23.6178	0.0097269	-29.75	0.0247012	-41.2028	0.00984159	-90.3734	0.0161814	-47.5963	0.0171834	-40.1122	0.0213668	-47.002	0.00957482	-29.6726	0.0204806	-11.7643	0.0102594	-44.3556	0.0325872	-37.5742	0.0111788	-36.59	0.00677908	0.0158218	0.00214178
36	35	-33.7197	0.0138873	-29.0897	0.0241529	-60.0699	0.0143481	-112.614	0.0201636	-39.3297	0.014199	-32.3451	0.0172295	-72.0907	0.0146857	-23.1972	0.0160112	-18.2392	0.015906	-58.8889	0.0432646	-75.9075	0.0225834	-51.7713	0.00959174	0.0188353	0.00239906
37	40	-40.647	0.0167403	-45.2655	0.0375836	-75.5944	0.0180563	-151.575	0.0271396	-62.1803	0.0224486	-43.2933	0.0230613	-91.0256	0.0185429	-49.1179	0.0339022	-37.3152	0.0325418	-58.8667	0.0432483	-77.6352	0.0230974	-49.4561	0.0091628	0.0254604	0.00270332
	Vh (mV)		-84.6249		-69.7328		-83.0347		-74.9131		-70.1005		-75.55		-71.9894		-74.0757		-64.1158		-79.406		-86.7035		-90.2236	-77.0392	2.16648
	k		-10.5605		-13.7521		-10.8139		-11.0506		-10.8666		-11.5526		-9.8083		-11.6751		-8.9688		-11.5081		-11.9535		-8.329	-10.9033	0.393687
p.V1316 Inactivation curve
Data results: Inactivation curve
	AVE	SEM	n
Vh(mV)	-77.0392	2.16648	12	p<0.05	vs WT channel with 0.1mM Navbeta4 peptide
k	-10.9033	0.393687	12	p>0.05	vs WT channel with 0.1mM Navbeta4 peptide; no statistcally difference
Single Boltzmann function fit
Vh(mV)	-71.13
K	-12.01
p.V1316A inactivation curve
Equation: Sigmoidal, Sigmoid, 2 Parameter
f= 1/(1+exp(-(x-Vh)/k))
R	Rsqr	Adj Rsqr	Standard Error of Estimate
0.9997	0.9995	0.9994		0.0097
	Coefficient	Std. Error	t	P	VIF
k	-12.0064	0.2066	-58.1025	<0.0001	1.6263
Vh(mV)	-77.1299	0.2548	-302.729	<0.0001	1.9225

## Sheet: Fig4C data
Fig 4C data
		p.V1316A activation	p.V1316A inactivation	WT channel activation	WT channel Inactivation		p.V1316A activation curve
sweeps	voltage	G/Gmax	I/Imax	G/Gmax	I/Imax		Data Source: p.V1316A activation curve
1	-140	0.005913	0.984637	0.00741499	0.993125		Equation: Sigmoidal, Sigmoid, 2 Parameter
2	-135	0.00535585	0.990777	0.00660908	0.99321		f= 1/(1+exp(-(x-Vh)/k))
3	-130	0.00590098	0.996656	0.00832295	0.993005		R	Rsqr	Adj Rsqr	Standard Error of Estimate
4	-125	0.00506168	0.980922	0.00595356	0.974219		0.9995	0.9991	0.999		0.0139
5	-120	0.00548338	0.975737	0.00668352	0.954288
6	-115	0.00602019	0.960976	0.00727717	0.92814			Coefficient	Std. Error	t	P	VIF
7	-110	0.00714075	0.93871	0.00678539	0.88611		k	8.6991	0.2202	39.514	<0.0001	1.2422
8	-105	0.00590647	0.901727	0.00770003	0.842667		Vh(mV)	-30.6993	0.2572	-119.349	<0.0001	1.3147
9	-100	0.00633036	0.858502	0.00816505	0.777647
10	-95	0.00666987	0.806731	0.00760965	0.707263
11	-90	0.00782588	0.736768	0.00891218	0.617402		p.V1316A inactivation curve
12	-85	0.00834562	0.657269	0.00817536	0.523758		Data Source: p.V1316A inactivation curve
13	-80	0.00894814	0.56369	0.00923327	0.432825		Equation: Sigmoidal, Sigmoid, 2 Parameter
14	-75	0.0101632	0.468146	0.0101652	0.346767		f= 1/(1+exp(-(x-Vh)/k))
15	-70	0.0113542	0.371073	0.0113567	0.263431		R	Rsqr	Adj Rsqr	Standard Error of Estimate
16	-65	0.0147168	0.276464	0.0120085	0.191359		0.9997	0.9995	0.9994		0.0097
17	-60	0.0223374	0.193954	0.0123044	0.139554
18	-55	0.0434069	0.13129	0.0177953	0.0994526			Coefficient	Std. Error	t	P	VIF
19	-50	0.0791248	0.0770832	0.0199951	0.0695694		k	-12.0064	0.2066	-58.1025	<0.0001	1.6263
20	-45	0.157287	0.0430186	0.0349885	0.0480813		Vh(mV)	-77.1299	0.2548	-302.729	<0.0001	1.9225
21	-40	0.265069	0.0288377	0.0757958	0.0366261
22	-35	0.394709	0.0160573	0.159336	0.0280183
23	-30	0.522123	0.0118754	0.269172	0.0212366		WT channel activation curve
24	-25	0.659132	0.00878836	0.394175	0.0195104		Data Source: WT channel activation curve
25	-20	0.766009	0.00702226	0.521589	0.0186994		Equation: Sigmoidal, Sigmoid, 2 Parameter
26	-15	0.849586	0.00824871	0.638027	0.0162143		f= 1/(1+exp(-(x-Vh)/k))
27	-10	0.904951	0.00935867	0.745064	0.0173295		R	Rsqr	Adj Rsqr	Standard Error of Estimate
28	-5	0.954711	0.00794695	0.828502	0.0162798		0.9996	0.9993	0.9992		0.0123
29	0	0.979636	0.00975607	0.890969	0.0134391
30	5	0.992991	0.0105763	0.937117	0.0118144			Coefficient	Std. Error	t	P	VIF
31	10	0.994086	0.00963546	0.972494	0.0118752		k	9.068	0.2077	43.6657	<0.0001	1.3412
32	15	0.986967	0.0104825	0.992385	0.0137582		Vh(mV)	-20.2901	0.2454	-82.6805	<0.0001	1.4522
33	20	0.983676	0.0156607	1.00419	0.0134626
34	25	0.983277	0.0153104	1.00234	0.0166271
35	30	0.976479	0.0158218	0.996615	0.0155454		WT channel inactivation curve
							Data Source:WT channel inactivation curve
							Equation: Sigmoidal, Sigmoid, 2 Parameter
							f= 1/(1+exp(-(x-Vh)/k))
							R	Rsqr	Adj Rsqr	Standard Error of Estimate
							0.9998	0.9995	0.9995		0.0088
								Coefficient	Std. Error	t	P	VIF
							k	-12.8832	0.2093	-61.5592	<0.0001	1.8852
							Vh(mV)	-83.4646	0.2711	-307.867	<0.0001	2.4793

## Sheet: Fig4D data
Fig 4D data
WT channel with 0.1mM Navbeta4peptide
SAMPLE				150716003			150716021			150716033			150608018			150608032			150608044			150608053			150608059			141027127			141031003			141110017			141124002			141124058			141125003			141214165
sweeps	voltage	transient	sustain	ratio	transient	sustain	ratio	transient	sustain	ratio	transient	sustain	ratio	transient	sustain	ratio	transient	sustain	ratio	transient	sustain	ratio	transient	sustain	ratio	transient	sustain	ratio	transient	sustain	ratio	transient	sustain	ratio	transient	sustain	ratio	transient	sustain	ratio	transient	sustain	ratio	transient	sustain	ratio	AVE	SEM
1	-40	-75.1416	-2.5578	0.0340398	-103.251	-0.178571	0.00172949	-35	-0.958084	0.0273738	-2070	-31.3216	0.0151312	-1070	-10.7783	0.0100732	-674.692	-20.4208	0.0302668	-570	-10.7386	0.0188397	-370	-10.8168	0.0292347	-291.388	-4.79312	0.0164493	-130	-2.90869	0.0223745	-41.7926	-1.71978	0.0411503	-97.5	-1.34268	0.013771	-465.99	-9.55752	0.0205101	-302.013	-13.1284	0.0434696	-12600	-32.6752	0.00259327	0.0218005	0.00313363
2	-30	-233.236	-10.5202	0.0451054	-627.7	-9.64286	0.0153622	-110	-1.43713	0.0130648	-7060	-38.326	0.00542861	-4595	-17.6988	0.00385176	-2941.76	-28.8119	0.00979409	-4700	-11.553	0.00245809	-2340	-18.0198	0.00770077	-986.084	-3.99478	0.00405115	-695	-4.59663	0.00661386	-208.452	-4.65934	0.0223522	-362.5	-2.45027	0.00675937	-2439.88	-21.8805	0.00896786	-1222.81	-16.0081	0.0130912	-12160	-44.586	0.00366661	0.0112179	0.00269144
3	-20	-663.153	-10.8092	0.0162998	-2544.42	-15.9325	0.00626175	-510	-5.2994	0.010391	-7960	-41.6079	0.00522713	-6725	-16.7766	0.00249467	-4331.23	-17.2772	0.00398899	-7200	-18.3712	0.00255156	-5780	-19.0594	0.00329748	-1660.08	-1.17354	0.000706916	-1845	-6.54699	0.0035485	-780.111	-6.61538	0.00848006	-1087.5	-7.55877	0.00695059	-5353.38	-23.8274	0.00445091	-2300.97	-17.7803	0.00772732	-11250	-56.7357	0.00504317	0.00582799	0.000962623
4	-10	-1226.22	-12.0376	0.00981681	-5011.29	-18.8095	0.00375343	-1580	-7.91916	0.00501213	-7780	-36.63	0.00470822	-7055	-20.6261	0.00292361	-4521.6	-15.5693	0.00344332	-7430	-20.2083	0.00271983	-6990	-21.2129	0.00303475	-1783.72	-4.62165	0.00259102	-2767.5	-8.17376	0.00295348	-1688.76	-9.93406	0.00588247	-1957.5	-6.74503	0.00344574	-5989	-17.7212	0.00295896	-3003.32	-7.24683	0.00241294	-10250	-56.5446	0.00551654	0.00407822	0.000481678
5	0	-1714.63	-8.42485	0.00491352	-5829.11	-13.1746	0.00226014	-2915	-6.40718	0.00219801	-7000	-35.3524	0.00505035	-6755	-17.4365	0.00258128	-4223.74	-16.6584	0.003944	-6960	-22.0265	0.00316473	-6910	-21.7327	0.0031451	-1738.11	-4.12851	0.00237528	-3170	-4.7961	0.00151297	-2090.99	-10.478	0.00501104	-2342.5	-5.56058	0.00237378	-5854.68	-29.646	0.00506364	-3149.94	-9.98644	0.00317036	-9170	-54.2357	0.00591447	0.00351191	0.000340324
6	10	-1690.57	-8.30925	0.00491506	-5688.51	-13.3532	0.00234739	-3545	-3.72754	0.00105149	-6220	-27.1145	0.00435925	-6035	-15.5161	0.00257101	-3665.67	-13.9356	0.00380166	-6280	-19.4508	0.00309725	-6320	-15.8663	0.0025105	-1607.19	-3.97362	0.00247241	-3185	-4.21543	0.00132352	-2149.22	-7.54396	0.00351009	-2407.5	-5.16727	0.00214632	-5379.71	-26.8363	0.00498843	-2973.42	-3.81103	0.0012817	-8170	-34.0287	0.00416507	0.00296941	0.000320701
7	20	-1648.54	-7.08092	0.00429528	-5218.85	-9.98016	0.00191233	-3660	0.508982	-0.000139066	-5290	-19.6476	0.0037141	-5195	-9.2978	0.00178976	-3071.37	-57.6238	0.0187616	-5430	-16.3826	0.00301705	-5580	-19.6287	0.00351769	-1357.4	-4.39513	0.00323791	-2950	-5.63386	0.00190978	-2066.2	-7.76923	0.00376016	-2232.5	-5.89512	0.00264059	-4647.4	-24.646	0.00530318	-2595.62	-1.49186	0.000574761	-8200	-35.5892	0.00434014	0.00390901	0.00108714
8	30	-1489.76	-6.24277	0.00419045	-4463.65	-6.76587	0.00151577	-3375	1.63174	-0.000483477	-4360	-13.2159	0.00303116	-4330	-6.93739	0.00160217	-2523.11	54.901	-0.0217592	-4590	-12.9545	0.00282234	-4750	-10.6931	0.00225117	-1097.87	-1.86813	0.0017016	-2517.5	-8.18706	0.00325206	-1737.83	-6.4011	0.00368339	-1930	-7.69439	0.00398673	-3995.63	-15.3982	0.00385377	-2198.03	2.1745	-0.000989298	-8770	-20.2866	0.00231318	0.000731452	0.00159782
9	40	-1260.04	7.00867	-0.00556225	-3795.41	-15.0198	0.00395737	-2985	1.54192	-0.000516555	-3690	3.5022	-0.000949106	-3630	-4.40778	0.00121427	-2022.66	2.37624	-0.00117481	-3820	-29.4886	0.00771954	-3880	6.4604	-0.00166505	-1007.87	-1.86813	0.00185354	-1417.56	-8.87769	0.00626266	-1537.83	-3.4011	0.00221162	-1617.5	-4.12297	0.00254897	-3254.83	-32.3451	0.00993758	-1686.08	6.18445	-0.00366794	-8470	-19.8885	0.00234812	0.00163453	0.00104281
p.V1316A with 0.1mM Navbeta4 peptide
SAMPLE				141115005			141115111			141119002			141119058			141127002			141127010			141201070			141218010			141218040			141218046			141218135			141218163
sweeps	voltage	transient	sustain	ratio	transient	sustain	ratio	transient	sustain	ratio	transient	sustain	ratio	transient	sustain	ratio	transient	sustain	ratio	transient	sustain	ratio	transient	sustain	ratio	transient	sustain	ratio	transient	sustain	ratio	transient	sustain	ratio	transient	sustain	ratio	AVE	SEM
1	-50	-290	-5	0.0172414	-150	-6.16302	0.0410868	-220	-10.6911	0.0485959	-50	-10.7763	0.215527	-97.5	-5.54569	0.0568788	-180	-19.1908	0.106615	-135	-11.0619	0.08194	-375	-33.101	0.0882692	-780	-65.88	0.0844615	-1960	-34.7439	0.0177265	-90	-12.9361	0.143734	-687.5	-15.972	0.023232	0.0771091	0.0160736
3	-40	-710	-21.0736	0.0296811	-325	-8.40954	0.0258755	-535	-24.5444	0.0458775	-167.5	-9.93993	0.0593428	-360	-12.7327	0.0353685	-830	-25.1734	0.0303294	-352.5	-10.2524	0.0290848	-1945	-49.4984	0.025449	-2840	-82.52	0.0290563	-3900	-65.8625	0.0168878	-102.5	-9.56563	0.0933232	-1270	-39.7966	0.0313359	0.0376343	0.00569218
5	-30	-3880	-21.0636	0.00542877	-1430	-15.3976	0.0107676	-1180	-9.68624	0.00820868	-517.5	-11.2523	0.0217436	-957.5	-2.96531	0.00309693	-4700	-26.0116	0.00553437	-1092.5	-2.18095	0.0019963	-3130	-44.8317	0.0143232	-6270	-94.06	0.0150016	-5360	-56.1725	0.0104799	-572.5	-32.7375	0.0571834	-2735	-27.2604	0.00996724	0.0136443	0.00408682
7	-20	-5510	-22.3559	0.00405733	-2525	-14.5328	0.00575557	-1532.5	-14.1158	0.00921099	-897.5	-16.6451	0.0185461	-1430	-12.5931	0.00880634	-5910	-32.2832	0.00546248	-1685	-20.3762	0.0120927	-3485	-48.5897	0.0139425	-6900	-93.68	0.0135768	-5380	-78.8949	0.0146645	-955	-38.8083	0.0406369	-2882.5	-18.7749	0.0065134	0.0127721	0.00271574
9	-10	-5970	-24.4135	0.00408937	-3025	-11.8986	0.00393342	-1577.5	-14.0814	0.00892643	-1190	-12.537	0.0105353	-1570	-8.73942	0.00556651	-5950	-30.8381	0.00518288	-1967.5	-24.1	0.012249	-3415	-49.4151	0.01447	-6640	-90.44	0.0136205	-4980	-55.2561	0.0110956	-1185	-40.7642	0.0344002	-2852.5	-23.3544	0.00818735	0.0110214	0.00226924
11	0	-5745	-23.6779	0.00412148	-3210	-14.8211	0.00461716	-1495	-3.36621	0.00225165	-1227.5	-4.48706	0.00365545	-1532.5	-11.0068	0.00718223	-5490	-23.2948	0.00424313	-2020	-20.7381	0.0102664	-3145	-35.9215	0.0114218	-6140	-98.36	0.0160195	-4440	-51.8059	0.011668	-1210	-33.9249	0.0280371	-2700	-24.0732	0.00891601	0.00936666	0.00198556
13	10	-5155	-18.2704	0.00354421	-3455	-9.05567	0.00262103	-1320	-13.0632	0.00989634	-1172.5	-0.697782	0.000595123	-1397.5	-7.91032	0.00566034	-4880	-18.7861	0.00384962	-1942.5	-10.9667	0.00564565	-2730	-34.7356	0.0127237	-5460	-87.8	0.0160806	-3900	-49.5148	0.0126961	-1185	-27.2496	0.0229954	-2327.5	-14.8192	0.00636699	0.00855625	0.00180458
15	20	-4530	-6.70974	0.00148118	-3515	-5.23857	0.00149035	-1077.5	-24.19	0.0224501	-1017.5	5.39279	-0.00530004	-1192.5	-4.20051	0.00352244	-4230	-10.6647	0.00252122	-1655	-12.9333	0.0078147	-2325	-27.6843	0.0119072	-4890	-81.78	0.0167239	-3270	-38.6523	0.0118203	-1055	-27.025	0.0256162	-1982.5	-17.3101	0.00873146	0.00906492	0.00253297
17	30	-3865	3.53877	-0.000915593	-3255	-6.96819	0.00214077	-950	-23.522	0.02476	-912.5	4.45471	-0.00488188	-1010	-1.3621	0.00134861	-3580	-7.54335	0.00210708	-1412.5	-4.65714	0.00329709	-1910	-18.5176	0.00969509	-4030	-74.1	0.0183871	-2680	-23.0997	0.0086193	-950	-11.943	0.0125716	-1627.5	-12.3553	0.0075916	0.00706006	0.00233237
19	40	-3215	7.34592	-0.00228489	-2855	-12.9722	0.00454367	-787.5	-17.5416	0.0222751	-930	7.59704	-0.00816886	-775	-3.00761	0.00388079	-2960	-11.8497	0.00400328	-1125	-10.4429	0.00928254	-1540	-16.6587	0.0108173	-3260	-65.2	0.02	-2210	-17.5202	0.0079277	-737.5	-8.26857	0.0112116	-1302.5	-4.77848	0.0036687	0.00726308	0.00234524
		WT channel		p.V1316A
		with 0.1mM Navb4 peptide		with 0.1mM Navb4 peptide
voltage(mv)	ratio	SEM	ratio	SEM
-40	0.0218005	0.00313363	0.0325717	0.00569218	p<0.05	vs WT channel with 0.1mM Navbeta4 peptide
-30	0.0112179	0.00269144	0.0136443	0.00408682	p<0.05	vs WT channel with 0.1mM Navbeta4 peptide
-20	0.00582799	0.000962623	0.0127721	0.00271574	p<0.05	vs WT channel with 0.1mM Navbeta4 peptide
-10	0.00407822	0.000481678	0.0110214	0.00226924	p<0.05	vs WT channel with 0.1mM Navbeta4 peptide
0	0.00351191	0.000340324	0.00936666	0.00198556	p<0.05	vs WT channel with 0.1mM Navbeta4 peptide
10	0.00296941	0.000320701	0.00855625	0.00180458	p<0.05	vs WT channel with 0.1mM Navbeta4 peptide
20	0.00390901	0.00108714	0.00906492	0.00253297	p<0.05	vs WT channel with 0.1mM Navbeta4 peptide
30	0.000731452	0.00159782	0.00706006	0.00233237	p<0.05	vs WT channel with 0.1mM Navbeta4 peptide
40	0.00163453	0.00104281	0.00726308	0.00234524	p<0.05	vs WT channel with 0.1mM Navbeta4 peptide

[truncated: 24 more sheets: Fig4E data(1), Fig4E data(2), Fig5C data, Fig6B data, Fig6C data, Fig7A data, Fig7B Data, Fig7C data, Fig7D Data, Fig7F data, Fig8B Data(1), Fig8B data(2), Fig8C Data, Fig8D data, Fig9F Data, Fig10B data, Fig10C data, Fig10D data, Fig10E data, FigS1A data …]
